# Supplementary material for: Gene Expression Profiling in Leiomyosarcomas and Undifferentiated Pleomorphic Sarcomas: SRC as a New Diagnostic Marker
Source: PLoS One. 2014 Jul 16;9(7):e102281. doi: 10.1371/journal.pone.0102281 (PMC4100821; doi:10.1371/journal.pone.0102281)
Supplement: Table S1 — Primer sequences and properties of the transcripts evaluated by RT-qPCR. (XLSX) [file pone.0102281.s002.xlsx]

## Sheet: Table S1
Gene symbol	Accession number	Primer sequences	Amplicon length	Calibration curve Efficiency (%)	r2
GAPDH	NM_002046	F - 5'TGCACCACCAACTGCTTAG3'	176bp	92.6%	0.999
		R - 5'GATGCAGGGATGATGTTC3'
HMBS	NM_000190	F - 5'GGCAATGCGGCTGCAA3'	64bp	113.5%	0.996
		R - 5'GGGTACCCACGCGAATCAC3'
HPRT1	NM_000194.2	F - 5'TCATTATGCTGAGGATTTGGAAAG3'	101bp	101.5%	0.999
		R - 5'GGCCTCCCATCTCCTTCATC3'
BAD	NM_032989	F - 5'CTTTAAGAAGGGACTTCCTCGCC3'	181bp	103.8%	0.996
		R - 5'AAGACTCGCGTCCAGCTGG3'
SRC	NM_005417	F - 5'CAAGGTGCCAAATTCAAAAT3'	127bp	93.4%	0.998
		R - 5'GTCAGCAGGATCCCGAAGG3'
SRF	NM_003131	F - 5'CGCTACACGACCTTCAGCAAG3'	155bp	100.9%	0.998
		R - 5'CATAGGCCTTCTTGATGCC3'
MYOCD	NM_153604	F - 5'GCCACCAGTCAGATGCGGGGAA3'	106bp	96.8%	0.995
		R - 5'GGCTTGGGGTCCTTGGGCTTT3'
F: forward; R: reverse; bp: base pairs
