# Supplementary material for: Gene Expression Profiling in Leiomyosarcomas and Undifferentiated Pleomorphic Sarcomas: SRC as a New Diagnostic Marker
Source: PLoS One. 2014 Jul 16;9(7):e102281. doi: 10.1371/journal.pone.0102281 (PMC4100821; doi:10.1371/journal.pone.0102281)
Supplement: Table S2 — Description of differentially expressed genes in LMS and UPS categorized in three main interaction networks according to IPA software. (XLSX) [file pone.0102281.s003.xlsx]

## Sheet: Table S2
Gene Name	Genbank#	Fold change	Definition
Network 1 - Skeletal and muscular system development and function, tissue morphology, cellular assembly and organization
DMD	NM_004010	33.9	Dystrophin
SYNM (DMN)	NM_145728	26.9	Synemin, intermediate filament protein
MYLK	NM_053025	22.2	Myosin light chain kinase
CNN1	NM_001299	17.5	Calponin 1, basic, smooth muscle
PCP4	NM_006198	16.2	Purkinje cell protein 4
XK	NM_021083	15.8	X-linked Kx blood group (McLeod syndrome)
PPP1R12B	NM_032105	15.8	Protein phosphatase 1, regulatory subunit 12B
PLN	NM_002667	14.7	Phospholamban
LDB3	NM_007078	13.2	LIM domain binding 3
TPM2	NM_213674	9.1	Tropomyosin 2 (beta)
SLC25A4	NM_001151	8.4	Solute carrier family 25 (mitochondrial carrier; adenine nucleotide translocator), member 4
MYOCD	NM_153604	7.6	Myocardin
DTNA	NM_001391	6.4	Dystrobrevin, alpha
LMOD1	NM_012134	6.3	Leiomodin 1 (smooth muscle)
ACTC1	NM_005159	6.0	Actin, alpha, cardiac muscle 1
ACTG2 (AI659667)	NM_001615	5.8	Actin, gamma 2, smooth muscle, enteric
MYL9	NM_181526	5.8	Myosin, light chain 9, regulatory
TPM1	NM_001018004	5.6	Tropomyosin 1 (alpha)
SLC8A1	NM_021097	5.6	Solute carrier family 8 (sodium/calcium exchanger), member 1
ALDH1B1	NM_000692	5.6	Aldehyde dehydrogenase 1 family, member B1
LPP	NM_005578	5.2	LIM domain containing preferred translocation partner in lipoma
KALRN	NM_001024660	5.0	Kalirin, RhoGEF kinase
PPP1R14A	NM_033256	5.0	Protein phosphatase 1, regulatory (inhibitor) subunit 14A
KCND3	NM_172198	4.7	Potassium voltage-gated channel, Shal-related subfamily, member 3
PPP1R3C	NM_005398	4.5	Protein phosphatase 1, regulatory subunit 3C
CFL2	NM_021914	4.3	Cofilin 2 (muscle)
TMOD1	NM_003275	3.8	Tropomodulin 1
ACTA2	NM_001613	3.5	Actin, alpha 2, smooth muscle, aorta
CACNA1C	NM_000719	3.1	Calcium channel, voltage-dependent, L type, alpha 1C subunit
SLC40A1	NM_014585	3.0	Solute carrier family 40 (iron-regulated transporter), member 1
PPP1R12A	NM_002480	3.0	Protein phosphatase 1, regulatory subunit 12A
ACTN1	NM_001102	2.9	Actinin, alpha 1
CALD1	NM_033138	2.8	Caldesmon 1
PALLD	NM_016081	2.5	Palladin, cytoskeletal associated protein
CAMK2G	NM_172171	2.3	Calcium/calmodulin-dependent protein kinase II gamma
ITPKB	NM_002221	2.3	Inositol-trisphosphate 3-kinase B
PDLIM7	NM_005451	2.3	PDZ and LIM domain 7 (enigma)
HEPH	NM_014799	2.3	Hephaestin
NDRG2	NM_201535	2.2	NDRG family member 2
PPP2R5A	NM_006243	2.2	Protein phosphatase 2, regulatory subunit B', alpha
SRF	NM_003131	2.1	Serum response factor (c-fos serum response element-binding transcription factor)
PPP1CB	NM_002709	2.1	Protein phosphatase 1, catalytic subunit, beta isozyme
BCL2L2	NM_004050	1.8	BCL2-like 2
PNKD	NM_001077399	1.8	Paroxysmal nonkinesiogenic dyskinesia
PPP1R2	NM_006241	1.8	Protein phosphatase 1, regulatory (inhibitor) subunit 2
Network 2 - Cellular movement, cell morphology, cellular assembly and organization
CA3	NM_005181	51.6	Carbonic anhydrase III, muscle specific
RYR3	NM_001036	29.1	Ryanodine receptor 3
ADCY5	NM_183357	15.3	Adenylate cyclase 5
DOCK3	NM_004947	12.3	Dedicator of cytokinesis 3
ITGB1BP2	NM_012278	10.1	Integrin beta 1 binding protein (melusin) 2
FHL1	NM_001449	9.3	Four and a half LIM domains 1
SLC2A4	NM_001042	7.8	Solute carrier family 2 (facilitated glucose transporter), member 4
PLXNB1	NM_002673	5.8	Plexin B1
NLGN1	NM_014932	5.0	Neuroligin 1
GNAO1	NM_020988	4.9	Guanine nucleotide binding protein (G protein), alpha activating activity polypeptide O
CAP2	NM_006366	4.9	CAP. adenylate cyclase-associated protein, 2 (yeast)
NCAM1	NM_001076682	4.3	Neural cell adhesion molecule 1
TNS1	NM_022648	4.3	Tensin 1
LAMA5	NM_005560	4.1	Laminin, alpha 5
TGFB1I1	NM_015927	3.9	Transforming growth factor beta 1 induced transcript 1
TUB	NM_003320	3.9	Tubby homolog (mouse)
SYTL4	NM_080737	3.6	Synaptotagmin-like 4
CAPN6	NM_014289	3.5	Calpain 6
ITGA1	NM_181501	3.4	Integrin, alpha 1
CD9	NM_001769	3.3	CD9 molecule
	NM_004297	3.2	Guanine nucleotide binding protein (G protein), alpha 14
GNAZ	NM_002073	2.9	Guanine nucleotide binding protein (G protein), alpha z polypeptide
DLG3	NM_021120	2.8	Discs, large homolog 3 (Drosophila)
MCAM	NM_006500	2.8	Melanoma cell adhesion molecule
MPDZ	AB210041	2.7	Multiple PDZ domain protein
RBP1	NM_002899	2.7	Retinol binding protein 1, cellular
ILK	NM_001014795	2.7	Integrin-linked kinase
PRDX2	NM_181738	2.6	Peroxiredoxin 2
TOB1	NM_005749	2.6	Transducer of ERBB2, 1
MAGI2	NM_012301	2.5	Membrane associated guanylate kinase, WW and PDZ domain containing 2
MAP1B (AK055112)	NM_005909	2.5	microtubule-associated protein 1B
SRC	NM_005417	2.4	V-src sarcoma (Schmidt-Ruppin A-2) viral oncogene homolog (avian)
TACC1	NM_006283	2.3	Transforming, acidic coiled-coil containing protein 1
LIMS2	NM_017980	2.1	LIM and senescent cell antigen-like domains 2
EXOC7	NM_001013839	2.1	Exocyst complex component 7
EXOC6	NM_001013848	2.0	Exocyst complex component 6
NME3	NM_002513	1.8	NME/NM23 nucleoside diphosphate kinase 3
APOM	NM_019101	1.7	Apolipoprotein M
TDRD7	NM_014290	1.7	Tudor domain containing 7
CXCL1	NM_001511	-17.3	Chemokine (C-X-C motif) ligand 1 (melanoma growth stimulating activity, alpha)
Network 3 - Cell death, DNA replication, recombination and Repair, gene expression
COL4A6	NM_033641	50.0	Collagen, type IV, alpha 6
ATP1A2	NM_000702	13.6	ATPase, Na+/K+ transporting, alpha 2 polypeptide
CKMT2	NM_001825	12.7	Creatine kinase, mitochondrial 2 (sarcomeric)
RWDD2B (C21orf6)	NM_016940	8.9	RWD domain containing 2B
BTC	NM_001729	8.8	Betacellulin
TAGLN	NM_001001522	7.9	Transgelin
PDE4D	NM_001104631	5.1	Phosphodiesterase 4D, cAMP-specific
GADD45G	NM_006705	4.9	Growth arrest and DNA-damage-inducible, gamma
FLNA	NM_001456	4.8	Filamin A, alpha
APBB1	NM_001164	4.0	Amyloid beta (A4) precursor protein-binding, family, member 1(Fe65)
FBXO32 (AK023391)	NM_148177	4.0	F-box protein 32
KHK	NM_000221	3.7	Ketohexokinase (fructokinase)
CBX7	NM_175709	3.3	Chromobox homolog 7
SGCA	NM_000023	3.2	sarcoglycan, alpha (50kDa dystrophin-associated glycoprotein)
AKAP6	NM_004274	3.2	A kinase (PRKA) anchor protein 6
RPS6KA5	NM_004755	3.1	Ribosomal protein S6 kinase, 90kDa, polypeptide 5
JAM3	NM_032801	3.0	Junctional adhesion molecule 3
CAMK1	NM_003656	2.8	Calcium/calmodulin-dependent protein kinase I
KAT5 (HTATIP)	NM_006388	2.7	K(lysine) acetyltransferase 5
SETMAR	NM_006515	2.7	SET domain and mariner transposase fusion gene
PLA2G4C	NM_003706	2.7	Phospholipase A2, group IVC (cytosolic, calcium-independent)
ENTPD1	NM_001776	2.6	Ectonucleoside triphosphate diphosphohydrolase 1
MYOM2	NM_003970	2.6	Myomesin 2
TSPYL2	NM_022117	2.6	TSPY-like 2
WDR1	NM_017491	2.4	WD repeat domain 1
ANG	NM_001145	2.4	Angiogenin, ribonuclease, Rnase A family, 5
PHF17	NM_024900	2.4	PHD finger protein 17
C1QTNF2	NM_031908	2.2	C1q and tumor necrosis factor related protein 2
CHEK1 (BX419129)	NM_001274	2.1	Checkpoint kinase 1
CYFIP2	NM_001037332	2.1	Cytoplasmic FMR1 interacting protein 2
DIAPH2	NM_006729	2.0	Diaphanous homolog 2
TSPYL1	NM_003309	2.0	TSPY-like1
OCRL	NM_000276	2.0	Oculocerebrorenal syndrome of Lowe
BAD	NM_004322	1.9	BCL2-associated antagonist of cell death
HDAC5	NM_001015053	1.9	Histone deacetylase 5
ING4	NM_016162	1.9	Inhibitor of growth family, member 4
CLIC4	NM_013943	1.7	Chloride intracellular channel 4
MEF2C	NM_002397	1.7	Myocyte enhancer factor 2C
H3F3A	NM_002107	1.5	H3 histone family 3A
RAB5B	NM_002868	1.5	RAB5B, member RAS oncogene family
