# Supplementary material for: Gene Expression Profiling in Leiomyosarcomas and Undifferentiated Pleomorphic Sarcomas: SRC as a New Diagnostic Marker
Source: PLoS One. 2014 Jul 16;9(7):e102281. doi: 10.1371/journal.pone.0102281 (PMC4100821; doi:10.1371/journal.pone.0102281)
Supplement: Table S3 — Meta-analysis of 316 genes from the supervised analysis (LMS vs. UPS) present in five array datasets. (XLSX) [file pone.0102281.s004.xlsx]

## Sheet: Table S3
Gene symbol	Gene name	Fold (LMS/UPS)	GSE3443	GSE2719	GSE6481	GSE21122	GSE21050
CA3	carbonic anhydrase III, muscle specific	51.6	+	+	+	+	+
COL4A6	collagen, type IV, alpha 6	50.0	+	+	+	+	+
BAI3	brain-specific angiogenesis inhibitor 3	39.7	-	+	-	+	+
BCHE	butyrylcholinesterase	30.5	+	+	+	+	+
RYR3	ryanodine receptor 3	29.1	+	+	+	+	+
MAPK4	mitogen-activated protein kinase 4	26.4	-	+	-	+	-
MYLK	myosin light chain kinase	22.2	+	+	+	+	+
SORBS1	sorbin and SH3 domain containing 1	21.7	+	+	+	-	+
TCEAL2	transcription elongation factor A (SII)-like 2	21.2	+	+	+	+	+
CNN1	calponin 1, basic, smooth muscle	17.5	+	+	+	+	+
PCP4	Purkinje cell protein 4	16.2	-	+	-	+	+
WFDC2	WAP four-disulfide core domain 2	16.0	+	+	+	+	+
XK	X-linked Kx blood group (McLeod syndrome)	15.8	+	+	+	+	+
PDZRN4	PDZ domain containing ring finger 4	14.9	+	+	+	+	+
CSRP1	cysteine and glycine-rich protein 1	14.7	+	+	+	+	+
ATP1A2	ATPase, Na+/K+ transporting, alpha 2 (+) polypeptide	13.6	+	+	+	+	+
LDB3	LIM domain binding 3	13.2	+	+	+	+	+
ALDH1L1	aldehyde dehydrogenase 1 family, member L1	12.8	+	+	+	+	+
CKMT2	creatine kinase, mitochondrial 2 (sarcomeric)	12.7	+	+	+	+	+
DOCK3	dedicator of cytokinesis 3	12.3	+	+	+	+	+
LEFTY2	left-right determination factor 2	12.1	+	+	+	+	+
COL4A5	collagen, type IV, alpha 5	11.9	+	+	+	+	+
CASQ2	calsequestrin 2 (cardiac muscle)	11.5	-	+	-	+	+
PRPH	Peripherin	10.5	-	+	-	+	+
CLU	clusterin	10.4	+	+	+	+	+
TSPAN2	tetraspanin 2	10.2	+	+	+	+	+
ITGB1BP2	integrin beta 1 binding protein (melusin) 2	10.1	-	+	-	+	+
HSPB7	heat shock 27kDa protein family, member 7 (cardiovascular)	10.0	+	+	+	+	+
KCNH2	potassium voltage-gated channel, subfamily H (eag-related), member 2	10.0	+	+	+	+	+
EPPK1	epiplakin 1	9.8	-	+	-	+	+
PPP1R12B	protein phosphatase 1, regulatory (inhibitor) subunit 12B	9.7	+	+	+	+	+
PLN	phospholamban	9.6	+	+	+	+	+
FHL1	four and a half LIM domains 1	9.3	+	+	+	+	+
TPM2	tropomyosin 2 (beta)	9.1	+	+	+	+	+
KCNK3	potassium channel, subfamily K, member 3	9.1	-	+	-	+	+
IL17B	interleukin 17B	8.9	+	+	+	+	+
BTC	betacellulin	8.8	-	+	-	+	+
PDLIM3	PDZ and LIM domain 3	8.6	+	+	+	+	+
AR	androgen receptor	8.6	+	+	+	+	+
SLC25A4	solute carrier family 25 (mitochondrial carrier adenine nucleotide translocator), member 4	8.4	+	+	+	+	+
PAK3	p21 protein (Cdc42/Rac)-activated kinase 3	8.2	+	+	+	+	+
PGM5	phosphoglucomutase 5	8.1	+	+	+	+	+
SOCS2	suppressor of cytokine signaling 2	8.1	-	+	-	+	+
DMD	dystrophin	8.0	+	+	+	+	+
TAGLN	transgelin	7.9	+	+	+	+	+
TCEAL1	transcription elongation factor A (SII)-like 1	7.9	+	+	+	+	+
SLC2A4	solute carrier family 2 (facilitated glucose transporter), member 4	7.8	-	+	-	+	+
ACSM1	acyl-CoA synthetase medium-chain family member 1	7.6	+	+	+	+	-
MAPT	microtubule-associated protein tau	7.6	-	+	-	+	+
RBPMS	RNA binding protein with multiple splicing	7.4	+	+	+	+	+
RAI2	retinoic acid induced 2	7.4	+	+	+	+	+
HSPB8	heat shock 22kDa protein 8	7.2	-	+	-	+	+
PRKAA2	protein kinase, AMP-activated, alpha 2 catalytic subunit	7.2	-	+	-	+	+
ITGA8	integrin, alpha 8	7.1	+	+	+	+	+
BZRAP1	benzodiazapine receptor (peripheral) associated protein 1	6.9	+	+	+	+	+
LDOC1	leucine zipper, down-regulated in cancer 1	6.9	+	+	+	+	+
GNAL	guanine nucleotide binding protein (G protein), alpha activating activity polypeptide, olfactory type	6.8	-	+	-	+	+
RIMS2	regulating synaptic membrane exocytosis 2	6.8	-	+	-	+	+
REEP2	receptor accessory protein 2	6.7	-	+	-	+	+
MAPK10	mitogen-activated protein kinase 10	6.5	-	+	-	+	+
RBM38	RNA binding motif protein 38	6.4	+	+	+	+	+
DTNA	dystrobrevin, alpha	6.4	-	+	-	+	+
LMOD1	leiomodin 1 (smooth muscle)	6.3	-	+	-	+	+
GPRASP1	G protein-coupled receptor associated sorting protein 1	6.1	+	+	+	+	+
CACNB2	calcium channel, voltage-dependent, beta 2 subunit	6.0	+	+	+	+	+
TNNI3K	TNNI3 interacting kinase	6.0	+	+	+	+	+
CDC42EP3	CDC42 effector protein (Rho GTPase binding) 3	6.0	+	+	+	+	+
KLHL23	kelch-like 23 (Drosophila)	5.9	+	+	+	+	+
ACTC1	actin, alpha, cardiac muscle 1	5.9	+	+	+	+	+
ITIH3	inter-alpha-trypsin inhibitor heavy chain family, member 3	5.9	-	+	-	+	+
MYL9	myosin, light chain 9, regulatory	5.8	+	+	+	+	+
CCDC81	coiled-coil domain containing 81	5.8	+	+	+	+	+
TMEM35	transmembrane protein 35	5.8	+	+	+	+	+
PLXNB1	plexin B1	5.8	-	+	-	-	+
ADAMTS8	ADAM metallopeptidase with thrombospondin type 1 motif, 8	5.7	+	+	+	+	+
TPM1	tropomyosin 1 (alpha)	5.6	+	+	+	+	+
HAPLN2	hyaluronan and proteoglycan link protein 2	5.5	-	+	-	+	+
SVIL	supervillin	5.4	+	+	+	+	+
SLC8A1	solute carrier family 8 (sodium/calcium exchanger), member 1	5.3	-	+	-	+	+
RTDR1	rhabdoid tumor deletion region gene 1	5.2	+	+	+	+	+
LPP	LIM domain containing preferred translocation partner in lipoma	5.2	+	+	+	+	+
ALDH1B1	aldehyde dehydrogenase 1 family, member B1	5.1	+	+	+	+	+
PDE4D	phosphodiesterase 4D, cAMP-specific (phosphodiesterase E3 dunce homolog, Drosophila)	5.1	+	+	+	+	+
OLFM1	olfactomedin 1	5.1	-	+	-	+	+
NLGN1	neuroligin 1	5.0	+	+	+	+	+
KALRN	kalirin, RhoGEF kinase	5.0	-	+	-	+	+
EPHX2	epoxide hydrolase 2, cytoplasmic	4.9	+	+	+	+	+
CAP2	CAP, adenylate cyclase-associated protein, 2 (yeast)	4.9	+	+	+	+	+
GADD45G	growth arrest and DNA-damage-inducible, gamma	4.9	+	+	+	+	+
CX3CL1	chemokine (C-X3-C motif) ligand 1	4.9	-	+	-	+	+
GNAO1	guanine nucleotide binding protein (G protein), alpha activating activity polypeptide O	4.9	-	+	-	+	+
FLNA	filamin A, alpha (actin binding protein 280)	4.8	+	+	+	+	+
SLC27A6	solute carrier family 27 (fatty acid transporter), member 6	4.8	+	+	+	+	-
KCND3	potassium voltage-gated channel, Shal-related subfamily, member 3	4.7	-	-	-	+	+
AOC3	amine oxidase, copper containing 3 (vascular adhesion protein 1)	4.6	+	+	+	+	+
TPD52L1	tumor protein D52-like 1	4.6	-	+	-	+	+
PPP1R3C	protein phosphatase 1, regulatory (inhibitor) subunit 3C	4.5	+	+	+	+	+
GSTM3	glutathione S-transferase mu 3 (brain)	4.5	-	+	-	+	+
MPP2	membrane protein, palmitoylated 2 (MAGUK p55 subfamily member 2)	4.5	-	+	-	+	+
TACC2	transforming, acidic coiled-coil containing protein 2	4.5	-	+	-	+	+
SH3BGR	SH3 domain binding glutamic acid-rich protein	4.4	+	+	+	+	+
SUSD4	sushi domain containing 4	4.4	-	+	-	+	+
NCAM1	neural cell adhesion molecule 1	4.3	+	+	+	+	+
TMEM47	transmembrane protein 47	4.3	+	+	+	+	+
ADAM22	ADAM metallopeptidase domain 22	4.3	+	+	+	+	+
DGKG	diacylglycerol kinase, gamma 90kDa	4.3	-	+	-	+	+
CAND2	cullin-associated and neddylation-dissociated 2 (putative)	4.2	+	+	+	+	+
PBX1	pre-B-cell leukemia homeobox 1	4.2	+	+	+	+	+
C9orf3	chromosome 9 open reading frame 3	4.1	+	+	+	+	+
ISOC1	isochorismatase domain containing 1	4.1	+	+	+	+	+
KCNMB1	potassium large conductance calcium-activated channel, subfamily M, beta member 1	4.1	+	+	+	+	+
LAMA5	laminin, alpha 5	4.1	-	+	-	+	+
RAVER2	ribonucleoprotein, PTB-binding 2	4.1	-	+	-	+	+
ZNF711	zinc finger protein 711	4.0	+	+	+	+	+
FRY	furry homolog (Drosophila)	4.0	+	+	+	+	+
MEIS1	Meis homeobox 1	3.9	+	+	+	+	+
TGFB1I1	transforming growth factor beta 1 induced transcript 1	3.9	+	+	+	+	+
KLF8	Kruppel-like factor 8	3.9	+	-	+	+	+
TUB	tubby homolog (mouse)	3.9	+	+	+	-	+
SMTN	smoothelin	3.8	+	+	+	+	+
TMOD1	tropomodulin 1	3.8	-	+	-	+	+
KHK	ketohexokinase (fructokinase)	3.7	+	+	+	+	+
PLEKHG3	pleckstrin homology domain containing, family G (with RhoGef domain) member 3	3.7	+	+	+	+	+
NT5M	5',3'-nucleotidase, mitochondrial	3.7	+	+	+	+	+
ZNF185	zinc finger protein 185 (LIM domain)	3.7	+	+	+	+	+
FLJ13197	uncharacterized FLJ13197	3.7	+	-	+	-	+
APBB1	amyloid beta (A4) precursor protein-binding, family B, member 1 (Fe65)	3.6	+	+	+	+	+
JPH2	junctophilin 2	3.6	+	+	+	+	+
NIPSNAP3B	nipsnap homolog 3B (C. elegans)	3.6	-	+	-	+	+
MICAL1	microtubule associated monoxygenase, calponin and LIM domain containing 1	3.5	+	+	+	+	+
CDKL1	cyclin-dependent kinase-like 1 (CDC2-related kinase)	3.5	+	+	+	+	+
ACTA2	actin, alpha 2, smooth muscle, aorta	3.5	+	+	+	+	+
SCARA3	scavenger receptor class A, member 3	3.5	+	+	+	+	+
CAPN6	calpain 6	3.5	-	+	-	+	+
SDC4	syndecan 4	3.5	-	+	-	+	+
HDHD3	haloacid dehalogenase-like hydrolase domain containing 3	3.4	+	+	+	+	+
ITGA1	integrin, alpha 1	3.4	-	+	-	+	+
CBX7	chromobox homolog 7	3.3	+	+	+	+	+
CD9	CD9 molecule	3.3	+	+	+	+	+
RDH5	retinol dehydrogenase 5 (11-cis/9-cis)	3.3	-	+	-	+	+
TLE2	transducin-like enhancer of split 2 (E(sp1) homolog, Drosophila)	3.3	-	+	-	+	+
ZNF219	zinc finger protein 219	3.3	+	-	+	+	+
SGCA	sarcoglycan, alpha (50kDa dystrophin-associated glycoprotein)	3.2	+	+	+	+	+
GNA14	guanine nucleotide binding protein (G protein), alpha 14	3.2	+	+	+	+	+
SH3BGRL	SH3 domain binding glutamic acid-rich protein like	3.2	+	+	+	+	+
AKAP6	A kinase (PRKA) anchor protein 6	3.2	-	+	-	+	+
RPS6KA5	ribosomal protein S6 kinase, 90kDa, polypeptide 5	3.1	+	+	+	+	+
PKIA	protein kinase (cAMP-dependent, catalytic) inhibitor alpha	3.1	+	+	+	+	+
HSPA2	heat shock 70kDa protein 2	3.1	+	+	+	+	+
RAB33B	RAB33B, member RAS oncogene family	3.0	+	+	+	+	+
NXPH3	neurexophilin 3	3.0	+	+	+	+	+
INPP5A	inositol polyphosphate-5-phosphatase, 40kDa	3.0	+	+	+	+	+
AMIGO2	adhesion molecule with Ig-like domain 2	3.0	+	+	+	+	+
NBEA	neurobeachin	3.0	+	+	+	+	+
JAM3	junctional adhesion molecule 3	3.0	+	+	+	+	+
GNAZ	guanine nucleotide binding protein (G protein), alpha z polypeptide	2.9	+	+	+	+	+
PDLIM5	PDZ and LIM domain 5	2.9	+	+	+	+	+
SEMA6A	sema domain, transmembrane domain (TM), and cytoplasmic domain, (semaphorin) 6A	2.9	+	+	+	+	+
ACTN1	actinin, alpha 1	2.9	+	+	+	+	+
ALS2CL	ALS2 C-terminal like	2.9	+	+	+	+	+
TBC1D1	TBC1 (tre-2/USP6, BUB2, cdc16) domain family, member 1	2.9	+	+	+	+	+
ZSCAN18	zinc finger and SCAN domain containing 18	2.9	+	+	+	+	+
ITIH4	inter-alpha-trypsin inhibitor heavy chain family, member 4	2.9	+	-	+	+	-
THRA	thyroid hormone receptor, alpha	2.9	-	+	-	+	+
NR2F2	nuclear receptor subfamily 2, group F, member 2	2.8	+	+	+	+	+
CALD1	caldesmon 1	2.8	+	+	+	+	+
DLG3	discs, large homolog 3 (Drosophila)	2.8	+	+	+	+	+
DIXDC1	DIX domain containing 1	2.8	+	+	+	+	+
CAMK1	calcium/calmodulin-dependent protein kinase I	2.8	+	+	+	+	+
CACNA1C	calcium channel, voltage-dependent, L type, alpha 1C subunit	2.8	+	+	+	+	+
MCAM	melanoma cell adhesion molecule	2.8	+	+	+	+	+
ATP1B1	ATPase, Na+/K+ transporting, beta 1 polypeptide	2.8	-	+	-	+	+
CHRDL1	chordin-like 1	2.8	-	-	-	+	+
MANSC1	MANSC domain containing 1	2.8	-	+	-	+	+
NAP1L3	nucleosome assembly protein 1-like 3	2.8	+	-	+	+	+
TNS1	tensin 1	2.8	-	+	-	+	+
RBP1	retinol binding protein 1, cellular	2.7	+	+	+	+	+
BAG2	BCL2-associated athanogene 2	2.7	+	+	+	+	+
DNAJB5	DnaJ (Hsp40) homolog, subfamily B, member 5	2.7	+	+	+	+	+
ITIH5	inter-alpha (globulin) inhibitor H5	2.7	+	+	+	+	+
PPP1R12A	protein phosphatase 1, regulatory (inhibitor) subunit 12A	2.7	+	+	+	+	+
SETMAR	SET domain and mariner transposase fusion gene	2.7	+	+	+	+	+
ENDOD1	endonuclease domain containing 1	2.7	-	+	-	+	+
ILK	integrin-linked kinase	2.7	-	+	-	+	+
PLA2G4C	phospholipase A2, group IVC (cytosolic, calcium-independent)	2.7	-	+	-	+	+
TMEM106C	transmembrane protein 106C	2.7	-	+	-	+	+
VIPR2	vasoactive intestinal peptide receptor 2	2.7	-	+	-	+	+
MOAP1	modulator of apoptosis 1	2.6	+	+	+	+	+
LTBP3	latent transforming growth factor beta binding protein 3	2.6	+	+	+	+	+
AKT3	v-akt murine thymoma viral oncogene homolog 3 (protein kinase B, gamma)	2.6	+	+	+	+	+
PRDX2	peroxiredoxin 2	2.6	+	+	+	+	+
KCNJ8	potassium inwardly-rectifying channel, subfamily J, member 8	2.6	+	+	+	+	+
TSPYL2	TSPY-like 2	2.6	+	+	+	+	+
AES	amino-terminal enhancer of split	2.6	-	+	-	+	+
BFSP1	beaded filament structural protein 1, filensin	2.6	+	+	+	+	-
MYOM2	myomesin 2	2.6	-	+	-	-	+
OSBPL10	oxysterol binding protein-like 10	2.6	+	-	+	+	+
TAF9B	TAF9B RNA polymerase II, TATA box binding protein (TBP)-associated factor, 31kDa	2.6	+	+	+	-	+
TOB1	transducer of ERBB2, 1	2.6	-	+	-	+	+
HAAO	3-hydroxyanthranilate 3,4-dioxygenase	2.5	+	+	+	+	+
MBNL1	muscleblind-like (Drosophila)	2.5	+	+	+	+	+
ZNF671	zinc finger protein 671	2.5	+	+	+	+	+
MSRA	methionine sulfoxide reductase A	2.5	+	+	+	+	+
PALLD	palladin, cytoskeletal associated protein	2.5	+	+	+	+	+
GABBR1	gamma-aminobutyric acid (GABA) B receptor, 1	2.5	+	+	+	+	+
MAGI2	membrane associated guanylate kinase, WW and PDZ domain containing 2	2.5	+	+	+	+	+
FEZ1	fasciculation and elongation protein zeta 1 (zygin I)	2.5	+	+	+	+	+
C1QL1	complement component 1, q subcomponent-like 1	2.5	-	+	-	+	+
EHBP1L1	EH domain binding protein 1-like 1	2.5	-	+	-	+	+
RIMS3	regulating synaptic membrane exocytosis 3	2.5	-	+	-	+	+
ZER1	zyg-11 related, cell cycle regulator	2.5	-	+	-	-	+
SLC20A2	solute carrier family 20 (phosphate transporter), member 2	2.4	+	+	+	+	+
GPR161	G protein-coupled receptor 161	2.4	+	+	+	+	+
ZNF10	zinc finger protein 10	2.4	+	+	+	+	+
MUC1	mucin 1, cell surface associated	2.4	+	+	+	+	+
HAND2	heart and neural crest derivatives expressed 2	2.4	+	+	+	+	+
WDR1	WD repeat domain 1	2.4	+	+	+	+	+
ANG	angiogenin, ribonuclease, RNase A family, 5	2.4	+	+	+	+	+
DAAM2	dishevelled associated activator of morphogenesis 2	2.4	+	+	+	+	+
SRC	v-src sarcoma (Schmidt-Ruppin A-2) viral oncogene homolog (avian)	2.4	+	+	+	+	+
C21orf2	chromosome 21 open reading frame 2	2.4	-	+	-	-	+
CCR10	chemokine (C-C motif) receptor 10	2.4	+	+	+	+	-
CYHR1	cysteine/histidine-rich 1	2.4	-	+	-	+	+
HSPB1	heat shock 27kDa protein 1	2.4	-	+	-	+	+
ME3	malic enzyme 3, NADP(+)-dependent, mitochondrial	2.4	-	+	-	+	+
MPDZ	multiple PDZ domain protein	2.4	-	+	-	+	+
PBXIP1	pre-B-cell leukemia homeobox interacting protein 1	2.4	-	+	-	+	+
PHF17	PHD finger protein 17	2.4	-	+	-	+	+
SLC26A10	solute carrier family 26, member 10	2.4	-	+	-	+	+
TSPAN32	tetraspanin 32	2.4	-	+	-	+	+
TLE4	transducin-like enhancer of split 4 (E(sp1) homolog, Drosophila)	2.3	+	+	+	+	+
TBXA2R	thromboxane A2 receptor	2.3	+	+	+	+	+
ITPKB	inositol 1,4,5-trisphosphate 3-kinase B	2.3	+	+	+	+	+
ACBD4	acyl-Coenzyme A binding domain containing 4	2.3	+	+	+	+	+
FAM131A	family with sequence similarity 131, member A	2.3	+	+	+	+	+
PDLIM7	PDZ and LIM domain 7 (enigma)	2.3	+	+	+	+	+
CEP68	centrosomal protein 68kDa	2.3	+	+	+	+	+
HEPH	hephaestin	2.3	+	+	+	+	+
CAMK2G	calcium/calmodulin-dependent protein kinase II gamma	2.3	-	+	-	+	+
TACC1	transforming, acidic coiled-coil containing protein 1	2.2	+	+	+	+	+
KHDRBS3	KH domain containing, RNA binding, signal transduction associated 3	2.2	+	+	+	+	+
AMT	aminomethyltransferase	2.2	+	+	+	+	+
NDRG2	NDRG family member 2	2.2	+	+	+	+	+
CLIP3	CAP-GLY domain containing linker protein 3	2.2	+	+	+	+	+
C9orf9	chromosome 9 open reading frame 9	2.2	-	+	-	+	+
CRELD1	cysteine-rich with EGF-like domains 1	2.2	-	+	-	+	+
FZD6	frizzled family receptor 6	2.2	-	+	-	+	+
PRKCDB	protein kinase C, delta	2.2	+	+	+	+	-
ZFAND1	zinc finger, AN1-type domain 1	2.2	-	+	-	+	+
PSIP1	PC4 and SFRS1 interacting protein 1	2.1	+	+	+	+	+
LIMS2	LIM and senescent cell antigen-like domains 2	2.1	+	+	+	+	+
SPOP	speckle-type POZ protein	2.1	+	+	+	+	+
PPP2R5A	protein phosphatase 2, regulatory subunit B', alpha isoform	2.1	+	+	+	+	+
CYFIP2	cytoplasmic FMR1 interacting protein 2	2.1	+	+	+	+	+
ST5	suppression of tumorigenicity 5	2.1	+	+	+	+	+
EXOC7	exocyst complex component 7	2.1	-	-	-	+	-
KIAA0753	KIAA0753	2.1	-	+	-	+	+
NENF	neudesin neurotrophic factor	2.1	-	+	-	+	+
RABGAP1L	RAB GTPase activating protein 1-like	2.1	-	-	-	-	+
SRF	serum response factor (c-fos serum response element-binding transcription factor)	2.1	-	+	-	+	+
EIF4A2	eukaryotic translation initiation factor 4A, isoform 2	2.0	+	+	+	+	+
LRRC49	leucine rich repeat containing 49	2.0	+	+	+	+	+
PPP1CB	protein phosphatase 1, catalytic subunit, beta isoform	2.0	+	+	+	+	+
TSPYL1	TSPY-like 1	2.0	+	+	+	+	+
SSBP2	single-stranded DNA binding protein 2	2.0	+	+	+	+	+
OCRL	oculocerebrorenal syndrome of Lowe	2.0	+	+	+	+	+
THYN1	thymocyte nuclear protein 1	2.0	+	+	+	+	+
RABGAP1	RAB GTPase activating protein 1	2.0	+	+	+	+	+
CCDC121	coiled-coil domain containing 121	2.0	+	+	+	-	-
CYB5R1	cytochrome b5 reductase 1	2.0	-	+	-	+	+
DCAKD	dephospho-CoA kinase domain containing	2.0	-	+	-	+	+
DEGS1	delta(4)-desaturase, sphingolipid 1	2.0	-	+	-	+	+
PVRL3	poliovirus receptor-related 3	2.0	-	+	-	+	+
RASL12	RAS-like, family 12	2.0	-	+	-	+	+
RCOR3	REST corepressor 3	2.0	-	+	-	+	+
DMXL1	Dmx-like 1	1.9	+	+	+	+	+
ANKRD6	ankyrin repeat domain 6	1.9	+	+	+	+	+
DHRS1	dehydrogenase/reductase (SDR family) member 1	1.9	+	+	+	+	+
R3HCC1	R3H domain and coiled-coil containing 1	1.9	+	+	+	+	+
ARHGEF17	Rho guanine nucleotide exchange factor (GEF) 17	1.9	-	+	-	+	+
BAD	BCL2-associated agonist of cell death	1.9	+	+	+	+	-
CSDA (YBX3)	Y box binding protein 3	1.9	-	+	-	+	+
DIDO1	death inducer-obliterator 1	1.9	+	+	+	-	+
HDAC5	histone deacetylase 5	1.9	-	-	-	+	+
ING4	inhibitor of growth family, member 4	1.9	+	-	+	+	+
ZNF16	zinc finger protein 16	1.9	-	-	-	+	+
BCL2L2	BCL2-like 2	1.8	+	+	+	+	+
DHX35	DEAH (Asp-Glu-Ala-His) box polypeptide 35	1.8	+	+	+	+	+
COX7A2	cytochrome c oxidase subunit VIIa polypeptide 2 (liver)	1.8	-	+	-	+	+
MRPL49	mitochondrial ribosomal protein L49	1.8	+	-	+	+	+
NME3	NME/NM23 nucleoside diphosphate kinase 3	1.8	-	+	-	+	+
PPP1R2	protein phosphatase 1, regulatory (inhibitor) subunit 2	1.8	-	+	-	+	+
PTPN3	protein tyrosine phosphatase, non-receptor type 3	1.7	+	+	+	+	+
SLC35A1	solute carrier family 35 (CMP-sialic acid transporter), member A1	1.7	+	+	+	+	+
SNX19	sorting nexin 19	1.7	+	+	+	+	+
FBXL5	F-box and leucine-rich repeat protein 5	1.7	+	+	+	+	+
TDRD7	tudor domain containing 7	1.7	+	+	+	+	+
MEF2C	myocyte enhancer factor 2C	1.7	+	+	+	+	+
UQCRB	ubiquinol-cytochrome c reductase binding protein	1.7	+	+	+	+	+
CASC3	cancer susceptibility candidate 3	1.7	+	+	+	+	+
APOM	apolipoprotein M	1.7	-	+	-	+	+
BOLA1	bolA homolog 1 (E. coli)	1.7	-	+	-	+	+
CLIC4	chloride intracellular channel 4	1.7	-	+	-	+	+
COQ7	coenzyme Q7 homolog, ubiquinone (yeast)	1.7	-	-	-	+	+
MUS81	MUS81 endonuclease homolog (S. cerevisiae)	1.6	+	+	+	+	+
CALCOCO1	calcium binding and coiled-coil domain 1	1.6	-	+	-	+	+
DCUN1D1	DCN1, defective in cullin neddylation 1, domain containing 1	1.6	+	+	+	+	-
ZNF250	zinc finger protein 250	1.6	-	+	-	+	+
CLDND1	claudin domain containing 1	1.5	+	+	+	+	+
H3F3A	H3 histone, family 3A	1.5	+	+	+	+	+
RAB5B	RAB5B, member RAS oncogene family	1.5	+	+	+	+	+
VPS28	vacuolar protein sorting 28 homolog (S. cerevisiae)	1.5	-	+	-	+	+
MAPK13	mitogen-activated protein kinase 13	-2.4	-	-	-	-	-
PYCR1	pyrroline-5-carboxylate reductase 1	-2.9	-	-	-	-	-
HMOX1	heme oxygenase (decycling) 1	-3.3	+	-	+	-	-
CXCL1	chemokine (C-X-C motif) ligand 1 (melanoma growth stimulating activity, alpha)	-17.3	+	-	+	-	-
+: more expressed in LMS; -: less expressed in LMS
