# Supplementary material for: Gene Expression Profiling in Leiomyosarcomas and Undifferentiated Pleomorphic Sarcomas: SRC as a New Diagnostic Marker
Source: PLoS One. 2014 Jul 16;9(7):e102281. doi: 10.1371/journal.pone.0102281 (PMC4100821; doi:10.1371/journal.pone.0102281)
Supplement: Table S4 — Accuracy, specificity, sensitivity and confidence interval analysis used to evaluate the potential of the genes tested, individually or in association, as diagnostic markers in LMS and UPS. (XLSX) [file pone.0102281.s005.xlsx]

## Sheet: Table S4
Gene	Accuracy	Sensitivity	Specificity	PPV	NPV	AUC (CI 95%)
BAD	0.76	0.667	0.846	0.8	0.733	0.808 (0.639-0.976)
MYOCD	0.875	0.75	1	1	0.8	0.868 (0.702-1.000)
SRC	0.92	0.917	0.923	0.917	0.923	0.897 (0.755-1.000)
SRF	0.84	0.75	0.923	0.9	0.8	0.833 (0.668-0.999)
BAD/MYOCD	0.917	0.833	1	1	0.857	0.889 (0.739-1.000)
MYOCD/SRC	0.875	0.75	1	1	0.8	0.875 (0.722-1.000)
MYOCD/SRF	0.875	0.75	1	1	0.8	0.889 (0.750-1.000)
BAD/SRC	0.92	0.917	0.923	0.917	0.923	0.885 (0.731-1.000)
BAD/SRF	0.84	0.75	0.923	0.9	0.8	0.833 (0.668-0.999)
SRC/SRF	0.92	0.917	0.923	0.917	0.923	0.904 (0.770-1.000)
BAD/MYOCD/SRC	0.917	0.833	1	1	0.857	0.889 (0.739-1.000)
BAD/MYOCD/SRF	0.917	0.833	1	1	0.857	0.903 (0.768-1.000)
BAD/SRC/SRF	0.92	0.917	0.923	0.917	0.923	0.910 (0.785-1.000)
MYOCD/SRC/SRF	0.875	0.75	1	1	0.8	0.889 (0.750-1.000)
BAD/MYOCD/SRF/SRC	0.917	0.833	1	1	0.857	0.896 (0.754-1.000)
PPV: positive predictive value; NPV: negative predictive value; AUC: area under the receiver operating
characteristic curve; CI: confidence interval
